# Supplementary material for: Description of a new species of coral-inhabiting barnacle, Darwiniella angularis sp. n. (Cirripedia, Pyrgomatidae) from Taiwan
Source: Zookeys. 2012 Aug 7;(214):43–74. doi: 10.3897/zookeys.214.3291 (PMC3426880; doi:10.3897/zookeys.214.3291)
Supplement: XML Treatment for Darwiniella angularis [file zookeys.214.3291-treatment1.xml]

<!DOCTYPE tp:taxon-treatment
  PUBLIC "-//TaxonX//DTD Taxonomic Treatment Publishing DTD v0 20100105//EN" "tax-treatment-NSO.dtd">
<tp:taxon-treatment xmlns:tp="http://www.plazi.org/taxpub"><tp:treatment-meta><mixed-citation publication-type="journal"><person-group><name><surname>Chen</surname><given-names>Yi-Yang</given-names></name><name><surname>Lin</surname><given-names>Hsiu-Chin</given-names></name><name><surname>Chan</surname><given-names>Benny K.K.</given-names></name></person-group><article-title>Description of a new species of coral-inhabiting barnacle, 
                    <italic>Darwiniella angularis</italic> sp. n. (Cirripedia, Pyrgomatidae) from Taiwan
                </article-title><source>Zookeys</source><day>7</day><month>8</month><year>2012</year><volume>2012</volume><issue>214</issue><fpage>43</fpage><lpage>74</lpage><pub-id pub-id-type="doi">10.3897/zookeys.214.3291</pub-id></mixed-citation></tp:treatment-meta><tp:nomenclature><tp:taxon-name>
                            <tp:taxon-name-part taxon-name-part-type="genus">Darwiniella</tp:taxon-name-part>
                            <tp:taxon-name-part taxon-name-part-type="species">angularis</tp:taxon-name-part>
                        <object-id xmlns:xlink="http://www.w3.org/1999/xlink" xlink:type="simple">urn:lsid:zoobank.org:act:FF17801C-71BB-4B1C-BF4B-F20AB02733B7</object-id>
								<object-id xmlns:xlink="http://www.w3.org/1999/xlink" xlink:type="simple">http://species-id.net/wiki/Darwiniella_angularis</object-id>
								</tp:taxon-name><tp:taxon-status xmlns:xlink="http://www.w3.org/1999/xlink" xlink:type="simple">sp. n.</tp:taxon-status><xref ref-type="fig" rid="F2">Figures 2</xref><xref ref-type="fig" rid="F3"/><xref ref-type="fig" rid="F4"/><xref ref-type="fig" rid="F5"/><xref ref-type="fig" rid="F6"/><xref ref-type="fig" rid="F7"/><xref ref-type="fig" rid="F8"/><xref ref-type="fig" rid="F9">–9</xref></tp:nomenclature><tp:treatment-sec sec-type="Material examined"><title>Material examined.</title><p>HOLOTYPE. NMNS-6878-001, Lobster Cave, Siaoliouciou Island, Taiwan (<named-content xmlns:xlink="http://www.w3.org/1999/xlink" content-type="dwc:verbatimCoordinates" xlink:type="simple">22°20'N, 120°23'E</named-content>), August 2010, coll. B.K.K. Chan, on host coral <italic><tp:taxon-name>Astreopora</tp:taxon-name></italic> sp. PARATYPES. ASIZCR000202, Turtle Tail, Turtle Island, Taiwan (<named-content xmlns:xlink="http://www.w3.org/1999/xlink" content-type="dwc:verbatimCoordinates" xlink:type="simple">24°50'N, 121°56'E</named-content>), October 2010, coll. B.K.K. Chan, on coral host <italic><tp:taxon-name>Cyphastrea chalcidicum</tp:taxon-name></italic> (Forskål, 1775). ASIZCR000204, data same as ASIZCR000202. CEL-RYU-13-2 and CEL-RYU-13-3 data same as holotype. CEL-TI-1-7, CEL-TI-5-6, and CEL-TI-9-10 data same as paratype ASIZCR000202.</p></tp:treatment-sec><tp:treatment-sec sec-type="Diagnosis"><title>Diagnosis.</title><p>Scutum triangular, rostral tooth and obvious adductor plate present, basal margin of adductor plate forming obvious angle. Tergum trapezoid, spur triangular, medial furrow curved.</p></tp:treatment-sec><tp:treatment-sec sec-type="Description"><title>Description.</title><p>(Type specimen: 6 mm in basal diameter, rostro-carinal diameter to 5.2 mm). Shell plates fully fused, purple, oval, externally surface with about 24 strip-like projections radiating from subcentral orifice to shell plate margin (<xref ref-type="fig" rid="F2">Fig. 2A</xref>). Bases of shell with about 27 internal ribs radiating from rim of inner operculum (<xref ref-type="fig" rid="F2">Fig. 2B</xref>). Orifice oval, long, narrow, about 1/3 length of rostro-carinal diameter.</p><fig id="F2" position="float" orientation="portrait"><label>Figure 2.</label><caption><p>Hard parts of <italic><tp:taxon-name>Darwiniella angularis</tp:taxon-name></italic> sp. n. <bold>A</bold> Dorsal view of shell (NMNS-6878-001) <bold>B</bold> Ventral view of shell (NMNS-6878-001) <bold>C</bold> Dorsal view of fused scutum and tergum (NMNS-6878-001) <bold>D</bold> Ventral view of fused scutum and tergum (NMNS-6878-001) <bold>E</bold> Dorsal view of fused scutum and tergum (ASIZCR000203) <bold>F</bold> Ventral view of fused scutum and tergum (ASIZCR000203) <bold>G</bold> Dorsal view of fused scutum and tergum (additional individual, CEL-RYU-13-3) <bold>H</bold> Ventral view of fused scutum and tergum (additional individual, CEL-RYU-13-3). (AP: adductor plate, AA: adductor plate angle, SP: spur, scale bar: μm). Note the AA and SP of <italic><tp:taxon-name>Darwiniella angularis</tp:taxon-name></italic> sp. n. distinguish it from <italic><tp:taxon-name>Darwiniella conjugatum</tp:taxon-name></italic> (Darwin, 1854) (see Figure 10).</p></caption><graphic xmlns:xlink="http://www.w3.org/1999/xlink" xlink:href="ZooKeys-214-043-g002.jpg" position="float" orientation="portrait" xlink:type="simple"/></fig><p>Scutum and tergum white, fused without junctions (consistent through 3 specimens, <xref ref-type="fig" rid="F2">Fig. 2C–H</xref>). Scutum triangular, width equal to height, occludent margin slightly curved, rostral tooth basally, 15 teeth along ventral surface of occludent margin, tooth size increasing gradually from apex to base. Ventral view with oval-shaped adductor muscle scar (<xref ref-type="fig" rid="F2">Fig. 2D, F, H</xref>). Dorsal view with obvious adductor plate, convex, extending below basal margin of scutum, plate about 3/5 height of scutum, basal margin with obvious angle (<xref ref-type="fig" rid="F2">Fig. 2C, E, G</xref>). Dorsal surface with horizontal striations, striations with row of small pores.</p><p>Tergum trapezoid, lateral depressor muscle crests present. Spur triangular, blunt, curved, height reaching more than 1/2 height of tergum, basal margin not obvious due to curved spur. Dorsal surface with medial furrow, curving from basal margin towards the carinal margin (<xref ref-type="fig" rid="F2">Fig. 2C, E, G</xref>). Dorsal surface with horizontal striations, striations with row of small pores.</p><p>Maxilla bilobed (<xref ref-type="fig" rid="F3">Fig. 3A</xref>), serrulate setae distally (<xref ref-type="fig" rid="F3">Fig. 3C</xref>) and along inferior margin (<xref ref-type="fig" rid="F3">Fig. 3B</xref>). Maxillule cutting edge straight, without notch, bearing row of 7 large <!--PageBreak--><!--PageBreak--><!--PageBreak--><!--PageBreak--><!--PageBreak-->and 3 smaller setae (<xref ref-type="fig" rid="F3">Fig. 3D</xref>). Region close to cutting edge with dense fine simple setae (<xref ref-type="fig" rid="F3">Fig. 3F</xref>), anterior and posterior margins with long simple setae (<xref ref-type="fig" rid="F3">Fig. 3E</xref>). Mandible with 4 or 5 teeth, excluding inferior angle (inconsistent in 4 specimens, <xref ref-type="fig" rid="F4">Fig. 4A, D, F, H</xref>). Second, third and fourth teeth bidentate (<xref ref-type="fig" rid="F4">Fig. 4B</xref>), the first 3 teeth occupying <!--PageBreak--><!--PageBreak--><!--PageBreak--><!--PageBreak-->most of length of cutting edge. Lateral surface, lower margin and cutting edge of mandible bearing simple setae. Lower margin short, about 1/16 length of mandible, inferior angle ending in blunt angle with dense, fine setae (<xref ref-type="fig" rid="F4">Fig. 4C, E, G</xref>). Mandibular palp rectangular, elongated (<xref ref-type="fig" rid="F5">Fig. 5A</xref>), bearing serrulate setae distally (<xref ref-type="fig" rid="F5">Fig. 5C</xref>) and inferior margin (<xref ref-type="fig" rid="F5">Fig. 5B</xref>). Labrum bilobed, V-shaped notch between lobes, no or 2 sharp teeth on each side of notch (inconsistent in three specimens, <xref ref-type="fig" rid="F5">Fig. 5D, G, H</xref>).</p><fig id="F3" position="float" orientation="portrait"><label>Figure 3.</label><caption><p>Oral cone of <italic><tp:taxon-name>Darwiniella angularis</tp:taxon-name></italic> sp. n. <bold>A</bold> Maxilla (NMNS-6878-001) <bold>B</bold> Serrulate setae on apex <bold>C</bold> Serrulate setae on inferior margin <bold>D</bold> Maxillule (NMNS-6878-001) <bold>E</bold> Simple setae on posterior margin <bold>F</bold> Large simple setae on cutting edge <bold>G</bold> Maxillule (additional specimen, ASIZCR000202) <bold>H</bold> Maxillule (additional specimen, CEL-TI-9-10). (scale bar: μm)</p></caption><graphic xmlns:xlink="http://www.w3.org/1999/xlink" xlink:href="ZooKeys-214-043-g003.jpg" position="float" orientation="portrait" xlink:type="simple"/></fig><fig id="F4" position="float" orientation="portrait"><label>Figure 4.</label><caption><p>Oral cone of <italic><tp:taxon-name>Darwiniella angularis</tp:taxon-name></italic> sp. n. <bold>A</bold> Mandible (NMNS-6878-001) <bold>B</bold> Bidentate second tooth <bold>C</bold> Inferior angle with simple seta <bold>D</bold> Mandible (additional specimen, ASIZCR000202) <bold>E</bold> Inferior angle with simple seta <bold>F</bold> Mandible (additional specimen, CEL-TI-9-10) <bold>G</bold> Inferior angle with simple seta <bold>H</bold> Mandible (additional specimen, ASIZCR000204). (scale bar: μm)</p></caption><graphic xmlns:xlink="http://www.w3.org/1999/xlink" xlink:href="ZooKeys-214-043-g004.jpg" position="float" orientation="portrait" xlink:type="simple"/></fig><fig id="F5" position="float" orientation="portrait"><label>Figure 5.</label><caption><p>Oral cone of <italic><tp:taxon-name>Darwiniella angularis</tp:taxon-name></italic> sp. n. <bold>A</bold> Mandibular palp (NMNS-6878-001) <bold>B</bold> Serrulate setae on inferior margin <bold>C</bold> Serrulate setae distally <bold>D</bold> Labrum (NMNS-6878-001) <bold>E</bold> Teeth on labrum <bold>F</bold> Teeth on labrum <bold>G</bold> Labrum (additional specimen, CEL-TI-9-10) <bold>H</bold> Labrum (additional specimen, ASIZCR000202). (scale bar: μm)</p></caption><graphic xmlns:xlink="http://www.w3.org/1999/xlink" xlink:href="ZooKeys-214-043-g005.jpg" position="float" orientation="portrait" xlink:type="simple"/></fig><p>Cirrus I with rami unequal, anterior ramus long, slender, 14-segmented, posterior ramus 6-segmented (<xref ref-type="fig" rid="F6">Figs 6A</xref>, <xref ref-type="fig" rid="F7">7A</xref>), bearing serrulate setae (<xref ref-type="fig" rid="F7">Fig. 7B, C, D</xref>). Cirrus II with rami subequal, both 7-segmented (<xref ref-type="fig" rid="F6">Figs 6B</xref>, <xref ref-type="fig" rid="F7">7E</xref>), bearing serrulate setae (<xref ref-type="fig" rid="F7">Fig. 7F, G, H</xref>). Cirrus III with rami subequal, anterior ramus 8-segmented, posterior ramus 7-segmented (<xref ref-type="fig" rid="F6">Figs 6C</xref>, <xref ref-type="fig" rid="F8">8A</xref>), bearing serrulate setae (<xref ref-type="fig" rid="F8">Fig. 8B, C, D</xref>). Cirri IV–VI long, slender, rami equal. Cirrus IV with anterior ramus16-segmented, posterior 15-segmented, Cirrus V (anterior 21-segmented, posterior 19-segmented), Cirrus VI (anterior 22-segmented, posterior 21-segmented) (<xref ref-type="fig" rid="F6">Figs 6D, E, F</xref>, <xref ref-type="fig" rid="F8">8E</xref>, <xref ref-type="fig" rid="F9">9A, D</xref>). Intermediate segments of Cirri IV–VI with 4 pairs of serrulate setae (<xref ref-type="fig" rid="F8">Figs 8F</xref>, <xref ref-type="fig" rid="F9">9C, F</xref>), distal pair longest, proximal pair shortest.</p><fig id="F6" position="float" orientation="portrait"><label>Figure 6.</label><caption><p>Line drawing of <italic><tp:taxon-name>Darwiniella angularis</tp:taxon-name></italic> sp. n. <bold>A</bold> Cirrus I <bold>B</bold> Cirrus II <bold>C</bold> Cirrus III <bold>D</bold> Cirrus IV <bold>E</bold> Cirrus V <bold>F</bold> Cirrus VI. (scale bar: μm)</p></caption><graphic xmlns:xlink="http://www.w3.org/1999/xlink" xlink:href="ZooKeys-214-043-g006.jpg" position="float" orientation="portrait" xlink:type="simple"/></fig><fig id="F7" position="float" orientation="portrait"><label>Figure 7.</label><caption><p>Cirri of <italic><tp:taxon-name>Darwiniella angularis</tp:taxon-name></italic> sp. n. <bold>A</bold> Cirrus I (NMNS-6878-001) <bold>B</bold> Serrulate setae on anterior ramus <bold>C</bold> Serrulate setae on anterior ramus apex <bold>D</bold> Serrulate setae on posterior ramus apex <bold>E</bold>  Cirrus II (CEL-TI-1-7) <bold>F</bold> Serrulate setae on posterior ramus <bold>G</bold> Serrulate setae on anterior ramus apex <bold>H</bold> Serrulate setae on posterior ramus base. (scale bar: μm)</p></caption><graphic xmlns:xlink="http://www.w3.org/1999/xlink" xlink:href="ZooKeys-214-043-g007.jpg" position="float" orientation="portrait" xlink:type="simple"/></fig><fig id="F8" position="float" orientation="portrait"><label>Figure 8.</label><caption><p>Cirri of <italic><tp:taxon-name>Darwiniella angularis</tp:taxon-name></italic> sp. n. <bold>A</bold> Cirrus III (NMNS-6878-001) <bold>B</bold> Serrulate setae on anterior ramus <bold>C</bold> Serrulate setae distally <bold>D</bold> Serrulate setae on posterior ramus <bold>E</bold> Cirrus IV (NMNS-6878-001) <bold>F</bold> Intermediate segment with 4 pairs of serrulate setae <bold>G</bold> Intermediate segment with serrulate setae <bold>H</bold> Serrulate setae distally. (scale bar: μm)</p></caption><graphic xmlns:xlink="http://www.w3.org/1999/xlink" xlink:href="ZooKeys-214-043-g008.jpg" position="float" orientation="portrait" xlink:type="simple"/></fig><fig id="F9" position="float" orientation="portrait"><label>Figure 9.</label><caption><p>Cirri and penis of <italic><tp:taxon-name>Darwiniella angularis</tp:taxon-name></italic> sp. n. <bold>A</bold> Cirrus V (NMNS-6878-001) <bold>B</bold> Serrulate setae on apex <bold>C</bold> Intermediate segment with 4 pairs of serrulate setae <bold>D</bold> Cirrus VI (NMNS-6878-001) <bold>E</bold>  Serrulate setae distally <bold>F</bold> Intermediate segment with 4 pairs of serrulate setae <bold>G</bold> Penis (CEL-TI-9-10) <bold>H</bold> Basi-dorsal point of penis <bold>I</bold> Apex of penis. (scale bar: μm)</p></caption><graphic xmlns:xlink="http://www.w3.org/1999/xlink" xlink:href="ZooKeys-214-043-g009.jpg" position="float" orientation="portrait" xlink:type="simple"/></fig><p>Penis long (1.9 times length of Cirrus VI), annulated, some dark spots present, scattered short simple setae (<xref ref-type="fig" rid="F9">Fig. 9G</xref>). Pedicel with basidorsal point (<xref ref-type="fig" rid="F9">Fig. 9G, H</xref>), apex bearing short simple setae (<xref ref-type="fig" rid="F9">Fig. 9I</xref>).</p></tp:treatment-sec><tp:treatment-sec sec-type="Distribution"><title>Distribution.</title><p>At present only recorded from Taiwan.</p></tp:treatment-sec><tp:treatment-sec sec-type="Etymology"><title>Etymology.</title><p>The name <italic>angularis</italic> denotes the presences of the obvious adductor plate angle, which is a diagnostic character of this species.</p></tp:treatment-sec><tp:treatment-sec sec-type="Remarks"><title>Remarks.</title><p>External shell morphology and arthropodal characters of <italic><tp:taxon-name>Darwiniella angularis</tp:taxon-name></italic> sp. n. are similar to <italic><tp:taxon-name>Darwiniella conjugatum</tp:taxon-name></italic>. However, <italic><tp:taxon-name>Darwiniella angularis</tp:taxon-name></italic> has an obvious adductor plate angle, whereas that of <italic><tp:taxon-name>Darwiniella conjugatum</tp:taxon-name></italic> is less obvious (see description below). <italic><tp:taxon-name>Darwiniella conjugatum</tp:taxon-name></italic> also has a sharper spur angle than <italic><tp:taxon-name>Darwiniella angularis</tp:taxon-name></italic> - mean ± 1 SD of the spur angle (from 10 specimens) reaching 23.6 ± 4.8<sup>o</sup> in <italic><tp:taxon-name>Darwiniella conjugatum</tp:taxon-name></italic> and 32 ± 4.6<sup>o</sup> in <italic><tp:taxon-name>Darwiniella angularis</tp:taxon-name></italic>, which is significantly different between the two species using the t-test (t value: -4.3, df = 18, p &lt;0.05).</p></tp:treatment-sec></tp:taxon-treatment>
