# Supplementary material for: Description of a new species of coral-inhabiting barnacle, Darwiniella angularis sp. n. (Cirripedia, Pyrgomatidae) from Taiwan
Source: Zookeys. 2012 Aug 7;(214):43–74. doi: 10.3897/zookeys.214.3291 (PMC3426880; doi:10.3897/zookeys.214.3291)
Supplement: XML Treatment for Darwiniella conjugatum [file zookeys.214.3291-treatment2.xml]

<!DOCTYPE tp:taxon-treatment
  PUBLIC "-//TaxonX//DTD Taxonomic Treatment Publishing DTD v0 20100105//EN" "tax-treatment-NSO.dtd">
<tp:taxon-treatment xmlns:tp="http://www.plazi.org/taxpub"><tp:treatment-meta><mixed-citation publication-type="journal"><person-group><name><surname>Chen</surname><given-names>Yi-Yang</given-names></name><name><surname>Lin</surname><given-names>Hsiu-Chin</given-names></name><name><surname>Chan</surname><given-names>Benny K.K.</given-names></name></person-group><article-title>Description of a new species of coral-inhabiting barnacle, 
                    <italic>Darwiniella angularis</italic> sp. n. (Cirripedia, Pyrgomatidae) from Taiwan
                </article-title><source>Zookeys</source><day>7</day><month>8</month><year>2012</year><volume>2012</volume><issue>214</issue><fpage>43</fpage><lpage>74</lpage><pub-id pub-id-type="doi">10.3897/zookeys.214.3291</pub-id></mixed-citation></tp:treatment-meta><tp:nomenclature><tp:taxon-name>
                            <tp:taxon-name-part taxon-name-part-type="genus">Darwiniella</tp:taxon-name-part>
                            <tp:taxon-name-part taxon-name-part-type="species">conjugatum</tp:taxon-name-part>
                        <object-id xmlns:xlink="http://www.w3.org/1999/xlink" xlink:type="simple">http://species-id.net/wiki/Darwiniella_conjugatum</object-id>
								</tp:taxon-name><tp:taxon-authority>(Darwin, 1854)</tp:taxon-authority><xref ref-type="fig" rid="F10">Figs 10</xref><xref ref-type="fig" rid="F11"/><xref ref-type="fig" rid="F12"/><xref ref-type="fig" rid="F13"/><xref ref-type="fig" rid="F14"/><xref ref-type="fig" rid="F15"/><xref ref-type="fig" rid="F16"/><xref ref-type="fig" rid="F17">–17</xref><tp:nomenclature-citation-list><tp:nomenclature-citation><tp:taxon-name>Pyrgoma conjugatum</tp:taxon-name><comment><xref ref-type="bibr" rid="B9">Darwin 1854</xref>: 364–365, pl. 12, fig. 7a–c.; <xref ref-type="bibr" rid="B44">Weltner 1897</xref>: 255; <xref ref-type="bibr" rid="B15">Gruvel 1905</xref>: 306–309; <xref ref-type="bibr" rid="B3">Annandale 1906</xref>: 143; <xref ref-type="bibr" rid="B19">Hoek 1913</xref>: 264; <xref ref-type="bibr" rid="B6">Broch 1922</xref>: 344; <xref ref-type="bibr" rid="B16">Hiro 1931</xref>: 154; <xref ref-type="bibr" rid="B37">Sakakura 1934</xref>: tab. II (not seen); <xref ref-type="bibr" rid="B17">Hiro 1935</xref>: 47, 59–60, 66, 69, fig. 8a–c; <xref ref-type="bibr" rid="B18">Hiro 1937</xref>: 468 (not seen); <xref ref-type="bibr" rid="B27">Nilsson-Cantell 1938</xref>: 13, 66, tab. III; <xref ref-type="bibr" rid="B7">Broch 1947</xref>: 7; <xref ref-type="bibr" rid="B22">Kolosváry 1947</xref>: 427; <xref ref-type="bibr" rid="B43">Utinomi 1949</xref>: 69 (not seen).</comment></tp:nomenclature-citation><tp:nomenclature-citation><tp:taxon-name>Pyrgoma (Nobia) conjugatum</tp:taxon-name><comment><xref ref-type="bibr" rid="B5">Baluk and Radwanski</xref> 1967: 487.</comment></tp:nomenclature-citation><tp:nomenclature-citation><tp:taxon-name>Nobia conjugatum</tp:taxon-name><comment><xref ref-type="bibr" rid="B35">Ross and Newman 1973</xref>: 155, fig. 12d–e; <xref ref-type="bibr" rid="B26">Newman and Ross 1976</xref>: 58; <xref ref-type="bibr" rid="B12">Foster 1982</xref>: 209, tab. 5, pl. 1G, fig. 7F; <xref ref-type="bibr" rid="B39">Soong and Chang 1983</xref>: 244–245, fig. 3; <xref ref-type="bibr" rid="B13">Galkin 1986</xref>: 1292; <xref ref-type="bibr" rid="B33">Ren 1986</xref>: 146, pl. IV, 15–18; <xref ref-type="bibr" rid="B28">Ogawa and Matsuzaki 1990</xref>: <!--PageBreak-->tab. I (not seen); <xref ref-type="bibr" rid="B2">Anderson 1992</xref>: 306–309, figs 20–21, 37F; <xref ref-type="bibr" rid="B30">Ogawa et al. 1998</xref>: 3, fig. 2; <xref ref-type="bibr" rid="B21">Jones et al. 2000</xref>: 276; <xref ref-type="bibr" rid="B20">Jones 2003</xref>: tabs 6, 8; <xref ref-type="bibr" rid="B32">Poltarukha and Dautova 2004</xref>: 111, fig. 66.</comment></tp:nomenclature-citation><tp:nomenclature-citation><tp:taxon-name>Nobia conjugata</tp:taxon-name><comment> Ogawa and Matsuzaki 1992: app. tab.</comment></tp:nomenclature-citation><tp:nomenclature-citation><tp:taxon-name>Darwiniella conjugatum</tp:taxon-name><comment><xref ref-type="bibr" rid="B3">Anderson 1992</xref>: 329, figs 38F, 39; <xref ref-type="bibr" rid="B38">Simon-Blecher et al. 2007</xref>: tabs I–II.</comment></tp:nomenclature-citation><tp:nomenclature-citation><tp:taxon-name>Darwiniella conjugata</tp:taxon-name><comment><xref ref-type="bibr" rid="B4">Asami and Yamaguchi 1997</xref>: 13–14, figs 1–2.</comment></tp:nomenclature-citation></tp:nomenclature-citation-list></tp:nomenclature><tp:treatment-sec sec-type="Materials examined"><title>Materials examined.</title><p>CEL-RYU-28-1, Dafu Fishing Harbor, Siaoliouciou Island, Taiwan (<named-content xmlns:xlink="http://www.w3.org/1999/xlink" content-type="dwc:verbatimCoordinates" xlink:type="simple">22°20'N, 120°22'E</named-content>), August 2010, coll. B.K.K. Chan, on coral host <italic><tp:taxon-name>Cyphastrea serailia</tp:taxon-name></italic> (Forskål, 1775). CEL-RYU-28-2 data same as CEL-RYU-28-1. CEL-RYU-38-4, Shanfu Fishing Harbor, Siaoliouciou Island, Taiwan (<named-content xmlns:xlink="http://www.w3.org/1999/xlink" content-type="dwc:verbatimCoordinates" xlink:type="simple">22°21'N, 120°21'E</named-content>), August 2010, coll. B.K.K. Chan, on coral host <italic><tp:taxon-name>Cyphastrea serailia</tp:taxon-name></italic>. CEL-RYU-47-4 data same as CEL-RYU-38-4. CEL-RYU-66-1, Lobster Cave, Siaoliouciou Island, Taiwan (<named-content xmlns:xlink="http://www.w3.org/1999/xlink" content-type="dwc:verbatimCoordinates" xlink:type="simple">22°20'N, 120°23'E</named-content>), August 2010, coll. B.K.K. Chan, on host coral <italic><tp:taxon-name>Cyphastrea</tp:taxon-name></italic> sp.. CEL-RYU-170-1, Shanfu Fishing Harbor, Siaoliouciou Island, Taiwan (<named-content xmlns:xlink="http://www.w3.org/1999/xlink" content-type="dwc:verbatimCoordinates" xlink:type="simple">22°21'N, 120°21'E</named-content>), August 2010, coll. B.K.K. Chan, on coral host <italic><tp:taxon-name>Cyphastrea japonica</tp:taxon-name></italic>.</p></tp:treatment-sec><tp:treatment-sec sec-type="Diagnosis"><title>Diagnosis.</title><p>Scutum subtriangular, rostral tooth and obvious adductor plate present. Adductor plate angle not obvious. Tergum subtriangular, lateral depressor muscle crests, medial furrow and spur present. Spur triangular, long, curved and sharp.</p></tp:treatment-sec><tp:treatment-sec sec-type="Description"><title>Description.</title><p>Shell (8 mm in maximum basal diameter, rostro-carinal diameter to 6 mm) plates fully fused, purple, oval, externally surface with about 25 strip-like projections differing in length and radiating from nearly subcentral orifice to plate margin (<xref ref-type="fig" rid="F10">Fig. 10A</xref>). Bases of shell with about 27 internal ribs radiating from the rim of the inner operculum to the basal margin of the shells (<xref ref-type="fig" rid="F10">Fig. 10B</xref>). Orifice oval, long and narrow, about 3/8 length of rostro-carinal diameter.</p><fig id="F10" position="float" orientation="portrait"><label>Figure 10.</label><caption><p>Hard parts of <italic><tp:taxon-name>Darwiniella conjugatum</tp:taxon-name></italic> (Darwin, 1854) (CEL-RYU-28-1, CEL-RYU-47-4, CEL-RYU-170-1) <bold>A</bold> Dorsal view of shell <bold>B</bold> Ventral view of shell <bold>C</bold> Dorsal view of fused scutum and tergum <bold>D</bold> Ventral view of fused scutum and tergum <bold>E</bold> Horizontal striations on dorsal surface of scutum <bold>F</bold> Occludent margin base and rostral tooth. (<bold>AP</bold>: adductor plate, <bold>AA</bold>: adductor plate angle, <bold>SP</bold>: spur, scale bar: μm)</p></caption><graphic xmlns:xlink="http://www.w3.org/1999/xlink" xlink:href="ZooKeys-214-043-g010.jpg" position="float" orientation="portrait" xlink:type="simple"/></fig><p>Scutum and tergum white, fused without any junctions (<xref ref-type="fig" rid="F10">Fig. 10C, D</xref>). Scutum subtriangular, width 1.5 times length of height, occludent margin slightly curved, with a rostral tooth on bottom (<xref ref-type="fig" rid="F10">Fig. 10F</xref>) and continuous teeth along the ventral surface of occludent margin, tooth size increasing gradually from apex to base. Ventral view with an apparent oval-shaped adductor muscle scar (<xref ref-type="fig" rid="F10">Fig. 10D</xref>). Dorsal view with obvious adductor plate, extending below basal margin, plate more than 1/2 height of scutum. Basal margin of adductor plate without obvious adductor plate angle (<xref ref-type="fig" rid="F10">Fig. 10C</xref>). Dorsal surface of scutum with horizontal striations, striations with row of small pores (<xref ref-type="fig" rid="F10">Fig. 10E</xref>).</p><p>Tergum subtriangular, lateral depressor muscle crests present. Spur triangular, long, curved and sharp, height reaching more than 1/2 height of tergum, basal margin not obvious due to the curved spur. Dorsal surface with medial furrow, curving from basal margin towards the carinal margin of tergum, width of furrow increased gradually from apex to base (<xref ref-type="fig" rid="F10">Fig. 10C</xref>). Dorsal surface with horizontal striations, striations with row of small pores.</p><p>Maxilla oval (<xref ref-type="fig" rid="F11">Fig. 11A</xref>), serrulate setae distally (<xref ref-type="fig" rid="F11">Fig. 11B</xref>) and along inferior margin (<xref ref-type="fig" rid="F11">Fig. 11C</xref>). Maxillule cutting edge straight, without notch, bearing row of 13 large, similar sized setae (consistent through 2 specimens, <xref ref-type="fig" rid="F11">Fig. 11D, F</xref>, and inco<!--PageBreak--><!--PageBreak--><!--PageBreak--><!--PageBreak--><!--PageBreak-->nsistent through 2 specimens with 11 and 9 large setae, <xref ref-type="fig" rid="F11">Fig. 11G, H</xref>, respectively). Region close to cutting edge with dense fine simple type setae (<xref ref-type="fig" rid="F11">Fig. 11E</xref>), anterior and posterior margin with long simple type setae. Mandible with five teeth (excluding inferior angle) (teeth number consistent in five specimens but differed in morphologies, <xref ref-type="fig" rid="F12">Fig. 12A, E, F, G, H</xref>). Second, third, fourth and fifth teeth bidentated (<xref ref-type="fig" rid="F12">Fig. 12B, C</xref>), the first 4 teeth occupying most of length of cutting edge. Lateral surface, lower margin and cutting edge of mandible bearing simple type setae. Lower margin short, about 1/20 length of total length of mandible, inferior angle ending in a blunt angle <!--PageBreak--><!--PageBreak--><!--PageBreak--><!--PageBreak-->with dense, fine setae (<xref ref-type="fig" rid="F12">Fig. 12D</xref>). Mandibular palp rectangular, elongated (<xref ref-type="fig" rid="F13">Fig. 13A</xref>), bearing serrulate setae distally (<xref ref-type="fig" rid="F13">Fig. 13B</xref>) and on inferior margin (<xref ref-type="fig" rid="F13">Fig. 13C</xref>). Labrum bilobed, with V-shaped notch between 2 lobes, 2 sharp teeth on each side of notch (inconsistent in three specimens, <xref ref-type="fig" rid="F13">Fig. 13D, G, H</xref>).</p><fig id="F11" position="float" orientation="portrait"><label>Figure 11.</label><caption><p>Oral cone of <italic><tp:taxon-name>Darwiniella conjugatum</tp:taxon-name></italic> (Darwin, 1854) <bold>A</bold> Maxilla (CEL-RYU-28-2) <bold>B</bold> Serrulate setae on apex <bold>C</bold> Serrulate setae on inferior margin <bold>D</bold> Maxillule (CEL-RYU-28-2) <bold>E</bold> Large simple type setae on cutting edge <bold>F</bold> Maxillule (additional specimen, CEL-RYU-28-1) <bold>G</bold> Maxillule (additional specimen, CEL-RYU-38-4) <bold>H</bold> Maxillule (additional specimen, CEL-RYU-66-1). (scale bar: μm)</p></caption><graphic xmlns:xlink="http://www.w3.org/1999/xlink" xlink:href="ZooKeys-214-043-g011.jpg" position="float" orientation="portrait" xlink:type="simple"/></fig><fig id="F12" position="float" orientation="portrait"><label>Figure 12.</label><caption><p>Oral cone of <italic><tp:taxon-name>Darwiniella conjugatum</tp:taxon-name></italic> (Darwin, 1854) <bold>A</bold> Mandible (CEL-RYU-28-1) <bold>B</bold> Bidentate second tooth <bold>C</bold> Bidentate third and fourth tooth <bold>D</bold> Inferior angle with simple type seta <bold>E</bold>  Mandible (additional specimen, CEL-RYU-170-1) <bold>F</bold> Mandible (additional specimen, CEL-RYU-66-1) <bold>G</bold> Mandible (additional specimen, CEL-RYU-38-4) <bold>H</bold> Mandible (additional specimen, CEL-RYU-28-2). (scale bar: μm)</p></caption><graphic xmlns:xlink="http://www.w3.org/1999/xlink" xlink:href="ZooKeys-214-043-g012.jpg" position="float" orientation="portrait" xlink:type="simple"/></fig><fig id="F13" position="float" orientation="portrait"><label>Figure 13.</label><caption><p>Oral cone of <italic><tp:taxon-name>Darwiniella conjugatum</tp:taxon-name></italic> (Darwin, 1854) <bold>A</bold> Mandibular palp (CEL-RYU-66-1) <bold>B</bold> Serrulate setae distally <bold>C</bold> Serrulate setae on inferior margin <bold>D</bold> Labrum (CEL-RYU-38-4) <bold>E</bold> Teeth on labrum <bold>F</bold> Teeth on labrum <bold>G</bold> Labrum (additional specimen, CEL-RYU-66-1) <bold>H</bold> Labrum (additional specimen, CEL-RYU-28-1). (scale bar: μm)</p></caption><graphic xmlns:xlink="http://www.w3.org/1999/xlink" xlink:href="ZooKeys-214-043-g013.jpg" position="float" orientation="portrait" xlink:type="simple"/></fig><p>Cirrus I with rami unequal, anterior ramus long and slender, with 17-segmented, posterior ramus 7-segmented (<xref ref-type="fig" rid="F14">Figs 14A</xref>, <xref ref-type="fig" rid="F15">15A</xref>), bearing serrulate setae (<xref ref-type="fig" rid="F15">Fig. 15B, C, D</xref>), dark spots exist on each segment of the ramus (<xref ref-type="fig" rid="F15">Fig. 15A</xref>). Cirrus II with rami almost equal, anterior ramus 8-segmented and posterior ramus 6-segmented (<xref ref-type="fig" rid="F14">Figs 14B</xref>, <xref ref-type="fig" rid="F15">15E</xref>), bearing serrulate setae (<xref ref-type="fig" rid="F15">Fig. 15F, G, H</xref>), dark spots exist on each segment of the ramus (<xref ref-type="fig" rid="F15">Fig. 15E</xref>). Cirrus III rami equal, anterior ramus 10-segmented, posterior ramus 8-segmented (<xref ref-type="fig" rid="F14">Figs 14C</xref>, <xref ref-type="fig" rid="F16">16A</xref>), bearing serrulate setae (<xref ref-type="fig" rid="F16">Fig. 16B, C, D</xref>), dark spots exist on each segment of the ramus (<xref ref-type="fig" rid="F16">Fig. 16A</xref>). Cirrus IV–VI long, slender, with equal rami size. Number of segments on Cirrus IV (anterior 16, posterior 16), Cirrus V (21, 20), Cirrus VI (21, 18) (<xref ref-type="fig" rid="F14">Figs 14D, E, F</xref>, <xref ref-type="fig" rid="F16">16E</xref>, <xref ref-type="fig" rid="F17">17A, C</xref>). Intermediate segments of Cirrus IV–VI with four pairs of serrulate setae (<xref ref-type="fig" rid="F16">Figs 16G</xref>, <xref ref-type="fig" rid="F17">17D, E</xref>), distal pair longest, proximal pair shortest. Dark spots exist on each segment of the ramus (<xref ref-type="fig" rid="F16">Figs 16E</xref>, <xref ref-type="fig" rid="F17">17A, C</xref>).</p><fig id="F14" position="float" orientation="portrait"><label>Figure 14.</label><caption><p>Line drawing of <italic><tp:taxon-name>Darwiniella conjugatum</tp:taxon-name></italic> (Darwin, 1854) <bold>A</bold> Cirrus I <bold>B</bold> Cirrus II <bold>C</bold> Cirrus III <bold>D</bold> Cirrus IV <bold>E</bold> Cirrus V <bold>F</bold> Cirrus VI. (scale bar: μm).</p></caption><graphic xmlns:xlink="http://www.w3.org/1999/xlink" xlink:href="ZooKeys-214-043-g014.jpg" position="float" orientation="portrait" xlink:type="simple"/></fig><fig id="F15" position="float" orientation="portrait"><label>Figure 15.</label><caption><p>Cirri of <italic><tp:taxon-name>Darwiniella conjugatum</tp:taxon-name></italic> (Darwin, 1854) <bold>A</bold> Cirrus I (CEL-RYU-28-2) <bold>B</bold> Serrulate setae on anterior ramus apex <bold>C</bold> Serrulate setae on anterior ramus <bold>D</bold> Serrulate setae on posterior ramus apex <bold>E</bold> Cirrus II (CEL-RYU-28-2) <bold>F</bold> Serrulate setae on anterior ramus apex <bold>G</bold> Serrulate setae on anterior ramus <bold>H</bold> Serrulate setae on posterior ramus apex. (scale bar: μm)</p></caption><graphic xmlns:xlink="http://www.w3.org/1999/xlink" xlink:href="ZooKeys-214-043-g015.jpg" position="float" orientation="portrait" xlink:type="simple"/></fig><fig id="F16" position="float" orientation="portrait"><label>Figure 16.</label><caption><p>Cirri of <italic><tp:taxon-name>Darwiniella conjugatum</tp:taxon-name></italic> (Darwin, 1854) <bold>A</bold> Cirrus III (CEL-RYU-28-2) <bold>B</bold> Serrulate setae on posterior ramus <bold>C</bold> Serrulate setae on posterior ramus <bold>D</bold> Serrulate setae distally <bold>E</bold> Cirrus IV (CEL-RYU-28-2) <bold>F</bold> Serrulate setae on apex <bold>G</bold> Intermediate segment with 4 pairs of serrulate setae <bold>H</bold> Intermediate segment with serrulate setae. (scale bar: μm)</p></caption><graphic xmlns:xlink="http://www.w3.org/1999/xlink" xlink:href="ZooKeys-214-043-g016.jpg" position="float" orientation="portrait" xlink:type="simple"/></fig><fig id="F17" position="float" orientation="portrait"><label>Figure 17.</label><caption><p>Cirri and penis of <italic><tp:taxon-name>Darwiniella conjugatum</tp:taxon-name></italic> (Darwin, 1854) <bold>A</bold> Cirrus V (CEL-RYU-28-2) <bold>B</bold> Serrulate setae on apex <bold>C</bold> Cirrus VI (CEL-RYU-28-2) <bold>D</bold> Intermediate segment with 4 pairs of serrulate setae <bold>E</bold> Intermediate segment with 4 pairs of serrulate setae <bold>F</bold> Serrulate setae on apex <bold>G</bold> Penis (CEL-RYU-170-1) <bold>H</bold> apex of penis <bold>I</bold> Basidorsal point of penis. (scale bar: μm)</p></caption><graphic xmlns:xlink="http://www.w3.org/1999/xlink" xlink:href="ZooKeys-214-043-g017.jpg" position="float" orientation="portrait" xlink:type="simple"/></fig><p>Penis long (1.2 times length of Cirrus VI), annulated, some dark spots present, scattered short simple type setae (<xref ref-type="fig" rid="F17">Fig. 17G</xref>). Pedicel with basidorsal point (<xref ref-type="fig" rid="F17">Fig. 17G, I</xref>), apex bearing short simple type setae (<xref ref-type="fig" rid="F17">Fig. 17H</xref>).</p></tp:treatment-sec><tp:treatment-sec sec-type="Distribution"><title>Distribution.</title><p>South China Sea: Singapore, Mainland China (Hong Kong), Vietnam (Nhatrang Bay).Pacific Ocean: Taiwan (Green Island, Turtle Island, Siaoliouciou Island, Kenting, Suao), Japan, Australia (Western Australia &amp; Great Barrier Reef),Philippine.Indian Ocean: Mauritius (Albion), Bay of Bengal, Thailand (Gulf of Siam), Sri Lanka,Red Sea.</p></tp:treatment-sec><tp:treatment-sec sec-type="Remarks"><title>Remarks.</title><p><italic><tp:taxon-name>Darwiniella conjugatum</tp:taxon-name></italic> is widely reported in the Indo-Pacific Ocean. Note <xref ref-type="bibr" rid="B29">Ogawa and Matsuzaki (1992)</xref> and <xref ref-type="bibr" rid="B4">Asami and Yamaguchi (1997)</xref> misspelled the species name <italic><tp:taxon-name>Darwiniella conjugatum</tp:taxon-name></italic> as ‘<italic>conjugata</italic>’.</p></tp:treatment-sec><ref-list><ref id="B9"><mixed-citation xmlns:xlink="http://www.w3.org/1999/xlink" xlink:type="simple"><person-group><name name-style="western"><surname>Darwin</surname><given-names>C</given-names></name></person-group> (<year>1854</year>)<source> A monograph on the sub-class Cirripedia with figures of all the species.</source><publisher-name>The Balanidae, the Verrucidae, etc. Ray Society</publisher-name>, <publisher-loc>London</publisher-loc>, <lpage>684</lpage> pp.</mixed-citation></ref><ref id="B44"><mixed-citation xmlns:xlink="http://www.w3.org/1999/xlink" xlink:type="simple"><person-group><name name-style="western"><surname>Weltner</surname><given-names>W</given-names></name></person-group> (<year>1897</year>)<article-title> Verzeichnis der bisher beschriebenen recenten Cirripedienarten. Mit Angabe der im Berliner Museum vorhandenen.</article-title><source>Archiv für Naturgeschicthe </source><volume>63</volume>: <fpage>227</fpage>-<lpage>280</lpage>.</mixed-citation></ref><ref id="B15"><mixed-citation xmlns:xlink="http://www.w3.org/1999/xlink" xlink:type="simple"><person-group><name name-style="western"><surname>Gruvel</surname><given-names>A</given-names></name></person-group> (<year>1905</year>)<source> Monographie des Cirripedes ou Thecostraces.</source><publisher-name>Masson et Cie</publisher-name>, <publisher-loc>Paris</publisher-loc>, <lpage>472</lpage> pp.</mixed-citation></ref><ref id="B3"><mixed-citation xmlns:xlink="http://www.w3.org/1999/xlink" xlink:type="simple"><person-group><name name-style="western"><surname>Annandale</surname><given-names>N</given-names></name></person-group> (<year>1906</year>)<article-title> Report on the Cirripedia collected by Professor Herdman, at Ceylon, in 1902.</article-title><source>Report to the government of Ceylon on the pearl oyster fisheries of the Gulf of Manaar </source><volume>5</volume>: <fpage>137</fpage>-<lpage>150</lpage>.</mixed-citation></ref><ref id="B19"><mixed-citation xmlns:xlink="http://www.w3.org/1999/xlink" xlink:type="simple"><person-group><name name-style="western"><surname>Hoek</surname><given-names>PPC</given-names></name></person-group> (<year>1913</year>)<source> The cirripedia of the Siboga-expedition. B. Cirripedia Sessilia. Siboga-Expeditie, Monograph 31b:129–275.</source></mixed-citation></ref><ref id="B6"><mixed-citation xmlns:xlink="http://www.w3.org/1999/xlink" xlink:type="simple"><person-group><name name-style="western"><surname>Broch</surname><given-names>H</given-names></name></person-group> (<year>1922</year>)<source> Papers from Dr. Th. Mortensen’s Pacific Expedition 1914–16. X. Studies on Pacific cirripeds. Videnskabelige Meddelelser Nat For Kjobenhavn 73: 215–358.</source></mixed-citation></ref><ref id="B16"><mixed-citation xmlns:xlink="http://www.w3.org/1999/xlink" xlink:type="simple"><person-group><name name-style="western"><surname>Hiro</surname><given-names>F</given-names></name></person-group> (<year>1931</year>)<article-title> Notes on some new Cirripedia from Japan.</article-title><source>Memoirs of the College of Science, Kyoto Imperial University Series B </source><volume>7</volume>: <fpage>143</fpage>-<lpage>158</lpage>.</mixed-citation></ref><ref id="B37"><mixed-citation xmlns:xlink="http://www.w3.org/1999/xlink" xlink:type="simple"><person-group><name name-style="western"><surname>Sakakura</surname><given-names>K</given-names></name></person-group> (<year>1934</year>)<article-title> Pleistocene <italic>Pyrgoma</italic> from Tiba Prefecture.</article-title><source>The Journal of the Geological Society of Japan </source><volume>41</volume>: <fpage>575</fpage>-<lpage>581</lpage>. doi: <ext-link ext-link-type="uri" xlink:href="http://dx.doi.org/10.5575/geosoc.41.575" xlink:type="simple">10.5575/geosoc.41.575</ext-link></mixed-citation></ref><ref id="B17"><mixed-citation xmlns:xlink="http://www.w3.org/1999/xlink" xlink:type="simple"><person-group><name name-style="western"><surname>Hiro</surname><given-names>F</given-names></name></person-group> (<year>1935</year>)<article-title> A study of cirripeds associated with corals occurring in Tanabe Bay.</article-title><source>Records of Oceanographic Works in Japan </source><volume>7</volume>: <fpage>45</fpage>-<lpage>72</lpage>.</mixed-citation></ref><ref id="B18"><mixed-citation xmlns:xlink="http://www.w3.org/1999/xlink" xlink:type="simple"><person-group><name name-style="western"><surname>Hiro</surname><given-names>F</given-names></name></person-group> (<year>1937</year>)<article-title> Studies on the cirripedian fauna of Japan: II. Cirripeds found in the vicinity of the Seto Marine Biological Laboratory.</article-title><source>Memoirs of the College of Science, Kyoto University, Series B </source><volume>12</volume>: <fpage>385</fpage>-<lpage>478</lpage>.</mixed-citation></ref><ref id="B27"><mixed-citation xmlns:xlink="http://www.w3.org/1999/xlink" xlink:type="simple"><person-group><name name-style="western"><surname>Nilsson-Cantell</surname></name></person-group> (<year>1938</year>)<article-title> Cirripedes from the Indian Ocean in the collection of the Indian Museum, Calcutta.</article-title><source>Memoirs of the Indian Museum </source><volume>13</volume>: <fpage>1</fpage>-<lpage>81</lpage>.</mixed-citation></ref><ref id="B7"><mixed-citation xmlns:xlink="http://www.w3.org/1999/xlink" xlink:type="simple"><person-group><name name-style="western"><surname>Broch</surname><given-names>H</given-names></name></person-group> (<year>1947</year>)<article-title> Cirripedes from Indo-Chinese shallow waters.</article-title><source>Avhandlinger Norske videnskapsakademi I Oslo </source><volume>7</volume>: <fpage>3</fpage>-<lpage>32</lpage>.</mixed-citation></ref><ref id="B22"><mixed-citation xmlns:xlink="http://www.w3.org/1999/xlink" xlink:type="simple"><person-group><name name-style="western"><surname>Kolosváry</surname><given-names>G</given-names></name></person-group> (<year>1947</year>)<source> A study of Cirripedes associated with corals in the collection of the Hungarian National Museum, Budapest. Proceedings of the Zoological Society of London 117: 425–428.</source></mixed-citation></ref><ref id="B43"><mixed-citation xmlns:xlink="http://www.w3.org/1999/xlink" xlink:type="simple"><person-group><name name-style="western"><surname>Utinomi</surname><given-names>H</given-names></name></person-group> (<year>1949</year>)<article-title> Studies on the cirripedia fauna of Japan. I. Classification and differentiation of species.</article-title><source>Seibutsu </source><volume>4</volume>: <fpage>62</fpage>-<lpage>70</lpage>.</mixed-citation></ref><ref id="B5"><mixed-citation xmlns:xlink="http://www.w3.org/1999/xlink" xlink:type="simple"><person-group><name name-style="western"><surname>Baluk</surname><given-names>W</given-names></name><name name-style="western"><surname>Radwanski</surname><given-names>A</given-names></name></person-group> (<year>1967</year>)<article-title> Miocene cirripeds domiciled in corals.</article-title><source>Acta Palaeontologica Polonica </source><volume>12</volume>: <fpage>457</fpage>-<lpage>513</lpage>.</mixed-citation></ref><ref id="B35"><mixed-citation xmlns:xlink="http://www.w3.org/1999/xlink" xlink:type="simple"><person-group><name name-style="western"><surname>Ross</surname><given-names>A</given-names></name><name name-style="western"><surname>Newman</surname><given-names>WA</given-names></name></person-group> (<year>1973</year>)<article-title> Revision of the coral-inhabiting barnacles (Cirripedia: Balanidae).</article-title><source>Transactions of the San Diego Society of Natural History </source><volume>17</volume>: <fpage>137</fpage>-<lpage>173</lpage>.</mixed-citation></ref><ref id="B26"><mixed-citation xmlns:xlink="http://www.w3.org/1999/xlink" xlink:type="simple"><person-group><name name-style="western"><surname>Newman</surname><given-names>W</given-names></name><name name-style="western"><surname>Ross</surname><given-names>A</given-names></name></person-group> (<year>1976</year>)<article-title> Revision of the Balanomorph barnacles; including a catalog of the species.</article-title><source>Memoirs of the San Diego Society of Natural History </source><volume>9</volume>: <fpage>1</fpage>-<lpage>108</lpage>.</mixed-citation></ref><ref id="B12"><mixed-citation xmlns:xlink="http://www.w3.org/1999/xlink" xlink:type="simple"><person-group><name name-style="western"><surname>Foster</surname><given-names>BA</given-names></name></person-group> (<year>1982</year>)<article-title> Shallow water barnacles from Hong Kong.</article-title> In: <person-group><name name-style="western"><surname>Morton</surname><given-names>B</given-names></name><name name-style="western"><surname>Tseng</surname><given-names>CK</given-names></name></person-group> (<role>Eds</role>). <issue-title>The Marine Flora and Fauna of Hong Kong and Southern China: Proceedings of the First International Marine Biological Workshop, 1980.</issue-title><source>Hong Kong University Press, Hong Kong</source>: <fpage>207</fpage>-<lpage>232</lpage>.</mixed-citation></ref><ref id="B39"><mixed-citation xmlns:xlink="http://www.w3.org/1999/xlink" xlink:type="simple"><person-group><name name-style="western"><surname>Soong</surname><given-names>KY</given-names></name><name name-style="western"><surname>Chang</surname><given-names>KH</given-names></name></person-group> (<year>1983</year>)<article-title> The coral-inhabiting barnacles (Crustacea: Thoracica: Pyrgomatidae) from southernmost coast of Taiwan.</article-title><source>Bulletin of the Institute of Zoology Academia Sinica </source><volume>22</volume>: <fpage>243</fpage>-<lpage>253</lpage>.</mixed-citation></ref><ref id="B13"><mixed-citation xmlns:xlink="http://www.w3.org/1999/xlink" xlink:type="simple"><person-group><name name-style="western"><surname>Galkin</surname><given-names>SV</given-names></name></person-group> (<year>1986</year>)<article-title> The system of coral-inhabiting barnacles (Cirripedia, Balanomorpha).</article-title><source>Zoologichesky Zhurnal </source><volume>65</volume>: <fpage>1285</fpage>-<lpage>1295</lpage>.</mixed-citation></ref><ref id="B33"><mixed-citation xmlns:xlink="http://www.w3.org/1999/xlink" xlink:type="simple"><person-group><name name-style="western"><surname>Ren</surname><given-names>X</given-names></name></person-group> (<year>1986</year>)<article-title> Studies in Chinese Cirripedia (Crustacea). VII. Family Pyrgomatidae.</article-title><source>Studia Marina Sinica </source><volume>26</volume>: <fpage>129</fpage>-<lpage>158</lpage>.</mixed-citation></ref><ref id="B28"><mixed-citation xmlns:xlink="http://www.w3.org/1999/xlink" xlink:type="simple"><person-group><name name-style="western"><surname>Ogawa</surname><given-names>K</given-names></name><name name-style="western"><surname>Matsuzaki</surname><given-names>K</given-names></name></person-group> (<year>1990</year>)<article-title> Revision of the coral-inhabiting barnacles in Japan−preliminary note.</article-title><source>Nankiseibutu: The Nanki Biological Society </source><volume>32</volume>: <fpage>73</fpage>-<lpage>79</lpage>.</mixed-citation></ref><ref id="B2"><mixed-citation xmlns:xlink="http://www.w3.org/1999/xlink" xlink:type="simple"><person-group><name name-style="western"><surname>Anderson</surname><given-names>DT</given-names></name></person-group> (<year>1992</year>)<article-title> Structure, function and phylogeny of coral-inhabiting barnacles (Cirripedia, Balanoidea).</article-title><source>Zoological Journal of the Linnean Society </source><volume>106</volume>: <fpage>277</fpage>-<lpage>339</lpage>. doi: <ext-link ext-link-type="uri" xlink:href="http://dx.doi.org/10.1111/j.1096-3642.1992.tb01249.x" xlink:type="simple">10.1111/j.1096-3642.1992.tb01249.x</ext-link></mixed-citation></ref><ref id="B30"><mixed-citation xmlns:xlink="http://www.w3.org/1999/xlink" xlink:type="simple"><person-group><name name-style="western"><surname>Ogawa</surname><given-names>K</given-names></name><name name-style="western"><surname>Pillay</surname><given-names>RM</given-names></name><name name-style="western"><surname>Kawasaki</surname><given-names>H</given-names></name></person-group> (<year>1998</year>)<article-title> Coral-inhabiting barnacles (Cirripedia; Pyrgomatidae) from Albion, west coast of Republic of Mauritius.</article-title><source>Bulletin of the Biogeographical Society of Japan </source><volume>53</volume>: <fpage>1</fpage>-<lpage>21</lpage>.</mixed-citation></ref><ref id="B21"><mixed-citation xmlns:xlink="http://www.w3.org/1999/xlink" xlink:type="simple"><person-group><name name-style="western"><surname>Jones</surname><given-names>DS</given-names></name><name name-style="western"><surname>Hewitt</surname><given-names>MA</given-names></name><name name-style="western"><surname>Sampey</surname><given-names>A</given-names></name></person-group> (<year>2000</year>)<article-title> A checklist of the Cirripedia of the South China Sea.</article-title><source>Raffles Bulletin of Zoology Supplement </source><volume>8</volume>: <fpage>233</fpage>-<lpage>307</lpage>.</mixed-citation></ref><ref id="B20"><mixed-citation xmlns:xlink="http://www.w3.org/1999/xlink" xlink:type="simple"><person-group><name name-style="western"><surname>Jones</surname><given-names>DS</given-names></name></person-group> (<year>2003</year>)<article-title> The biogeography of Western Australian shallow-water barnacles.</article-title> In: <person-group><name name-style="western"><surname>Wells</surname><given-names>FE</given-names></name><name name-style="western"><surname>Walker</surname><given-names>DI</given-names></name><name name-style="western"><surname>Jones</surname><given-names>DS</given-names></name></person-group> (<role>Eds</role>). <issue-title>The Marine Flora and Fauna of Dampier, Western Australia.</issue-title><source>Western Australian Museum, Perth</source>: <fpage>479</fpage>-<lpage>496</lpage>.</mixed-citation></ref><ref id="B32"><mixed-citation xmlns:xlink="http://www.w3.org/1999/xlink" xlink:type="simple"><person-group><name name-style="western"><surname>Poltarukha</surname><given-names>OP</given-names></name><name name-style="western"><surname>Dautova</surname><given-names>TN</given-names></name></person-group> (<year>2004</year>)<article-title> Barnacles (Cirripedia, Thoracica) of Nhatrang Bay.</article-title> In: <person-group><name name-style="western"><surname>Britayev</surname><given-names>TA</given-names></name><name name-style="western"><surname>Pavlov</surname><given-names>DS</given-names></name></person-group> (<role>Eds</role>). <issue-title>Benthic fauna of the Bay of Nhatrang Southern Vietnam.</issue-title><source>KMK Scientific Press, Moscow</source>: <fpage>89</fpage>-<lpage>123</lpage>.</mixed-citation></ref><ref id="B38"><mixed-citation xmlns:xlink="http://www.w3.org/1999/xlink" xlink:type="simple"><person-group><name name-style="western"><surname>Simon-Blecher</surname><given-names>N</given-names></name><name name-style="western"><surname>Huchon</surname><given-names>D</given-names></name><name name-style="western"><surname>Achituv</surname><given-names>Y</given-names></name></person-group> (<year>2007</year>)<article-title> Phylogeny of coral-inhabiting barnacles (Cirripedia; Thoracica; Pyrgomatidae) based on 12S, 16S and 18S rDNA analysis.</article-title><source>Molecular Phylogenetics and Evolution </source><volume>44</volume>: <fpage>1333</fpage>-<lpage>1341</lpage>. doi: <ext-link ext-link-type="uri" xlink:href="http://dx.doi.org/10.1016/j.ympev.2007.03.026" xlink:type="simple">10.1016/j.ympev.2007.03.026</ext-link></mixed-citation></ref><ref id="B4"><mixed-citation xmlns:xlink="http://www.w3.org/1999/xlink" xlink:type="simple"><person-group><name name-style="western"><surname>Asami</surname><given-names>K</given-names></name><name name-style="western"><surname>Yamaguchi</surname><given-names>T</given-names></name></person-group> (<year>1997</year>)<article-title> Distribution of  living and fossil coral barnacles (Cirripedia; Pyrgomatidae) in Japan.</article-title><source>Sessile Organisms </source><volume>14</volume>: <fpage>9</fpage>-<lpage>16</lpage>. doi: <ext-link ext-link-type="uri" xlink:href="http://dx.doi.org/10.4282/sosj.14.9" xlink:type="simple">10.4282/sosj.14.9</ext-link></mixed-citation></ref><ref id="B29"><mixed-citation xmlns:xlink="http://www.w3.org/1999/xlink" xlink:type="simple"><person-group><name name-style="western"><surname>Ogawa</surname><given-names>K</given-names></name><name name-style="western"><surname>Matsuzaki</surname><given-names>K</given-names></name></person-group> (<year>1992</year>)<article-title> An essay on host specificity, systematic taxonomy, and evolution of the coral-barnacles.</article-title><source>Bulletin of the Biogeographical Society of Japan </source><volume>47</volume>: <fpage>87</fpage>-<lpage>101</lpage>.</mixed-citation></ref></ref-list></tp:taxon-treatment>
